# Supplementary material for: Two new species of Coniopteryx Curtis from China (Neuroptera, Coniopterygidae)
Source: Zookeys. 2021 Feb 10;1015:129–44. doi: 10.3897/zookeys.1015.57451 (PMC7889568; doi:10.3897/zookeys.1015.57451)
Supplement: XML Treatment for Coniopteryx (Coniopteryx) alticola [file zookeys.1015.57451-treatment1.xml]

<!DOCTYPE tp:taxon-treatment
  PUBLIC "-//TaxonX//DTD Taxonomic Treatment Publishing DTD v0 20100105//EN" "tax-treatment-NSO.dtd">
<tp:taxon-treatment xmlns:tp="http://www.plazi.org/taxpub"><tp:treatment-meta><kwd-group><label>Taxon classification</label><kwd><named-content xmlns:xlink="http://www.w3.org/1999/xlink" content-type="kingdom">Animalia</named-content></kwd><kwd><named-content xmlns:xlink="http://www.w3.org/1999/xlink" content-type="order">Neuroptera</named-content></kwd><kwd><named-content xmlns:xlink="http://www.w3.org/1999/xlink" content-type="family">Coniopterygidae</named-content></kwd></kwd-group><mixed-citation publication-type="journal"><person-group><name><surname>Zhao</surname><given-names>Yaru</given-names></name><name><surname>Badano</surname><given-names>Davide</given-names></name><name><surname>Liu</surname><given-names>Zhiqi</given-names></name></person-group><article-title>Two new species of <italic><tp:taxon-name><tp:taxon-name-part taxon-name-part-type="genus" reg="Coniopteryx">Coniopteryx</tp:taxon-name-part></tp:taxon-name></italic> Curtis from China (<tp:taxon-name><tp:taxon-name-part taxon-name-part-type="order">Neuroptera</tp:taxon-name-part></tp:taxon-name>, <tp:taxon-name><tp:taxon-name-part taxon-name-part-type="family">Coniopterygidae</tp:taxon-name-part></tp:taxon-name>)</article-title><source>Zookeys</source><day>10</day><month>2</month><year>2021</year><volume>1015</volume><fpage>129</fpage><lpage>144</lpage><pub-id pub-id-type="doi">10.3897/zookeys.1015.57451</pub-id></mixed-citation></tp:treatment-meta><tp:nomenclature><tp:taxon-name><object-id xmlns:xlink="http://www.w3.org/1999/xlink" content-type="arpha" xlink:type="simple">2EF46DB5-18E3-57DA-8793-05FBCB5D4277</object-id>
              <tp:taxon-name-part taxon-name-part-type="genus" reg="Coniopteryx">Coniopteryx</tp:taxon-name-part> (<tp:taxon-name-part taxon-name-part-type="subgenus" reg="Coniopteryx">Coniopteryx</tp:taxon-name-part>) <tp:taxon-name-part taxon-name-part-type="species" reg="alticola">alticola</tp:taxon-name-part></tp:taxon-name><tp:taxon-authority>Sziráki, 2002</tp:taxon-authority><xref ref-type="fig" rid="F5">Figs 5</xref><xref ref-type="fig" rid="F6">, 6</xref></tp:nomenclature><tp:treatment-sec sec-type="material" id="SECID0EOZAG"><title>Material examined.</title><p>1 male, China: Yunnan (Province): Puer (City): Meizihu Park, [<named-content xmlns:xlink="http://www.w3.org/1999/xlink" content-type="dwc:verbatimCoordinates" xlink:type="simple"><named-content content-type="geo-json" specific-use="{&#34;type&#34;:&#34;Point&#34;,&#34;coordinates&#34;:[100.984500,22.755100]}" id="NCID0EXZAG" xlink:type="simple">22.7551°N, 100.9845°E</named-content></named-content>], 20.iii.2019, leg. Yaru Zhao. 3 males, China: Yunnan (Province): Yuanjiang (County): Jiangdong Park, [<named-content xmlns:xlink="http://www.w3.org/1999/xlink" content-type="dwc:verbatimCoordinates" xlink:type="simple"><named-content content-type="geo-json" specific-use="{&#34;type&#34;:&#34;Point&#34;,&#34;coordinates&#34;:[102.009800,23.600100]}" id="NCID0E6ZAG" xlink:type="simple">23.6001°N, 102.0098°E</named-content></named-content>], 18.iii.2019, leg. Yaru Zhao (<named-content xmlns:xlink="http://www.w3.org/1999/xlink" content-type="dwc:institutional_code" xlink:type="simple">CAU</named-content>).</p><fig id="F5" position="float" orientation="portrait"><object-id xmlns:xlink="http://www.w3.org/1999/xlink" content-type="doi" xlink:type="simple">10.3897/zookeys.1015.57451.figure5</object-id><object-id xmlns:xlink="http://www.w3.org/1999/xlink" content-type="arpha" xlink:type="simple">D72AB6A2-668D-536D-8AC0-84325AD0E59A</object-id><label>Figure 5.</label><caption><p><tp:taxon-name><tp:taxon-name-part taxon-name-part-type="genus" reg="Coniopteryx">Coniopteryx</tp:taxon-name-part> (<tp:taxon-name-part taxon-name-part-type="subgenus" reg="Coniopteryx">Coniopteryx</tp:taxon-name-part>) <tp:taxon-name-part taxon-name-part-type="species" reg="alticola">alticola</tp:taxon-name-part></tp:taxon-name> Sziráki, 2002, male <bold>a</bold> habitus, lateral view <bold>b</bold> head, dorsal view <bold>c</bold> male, first flagellomere, dorsal view.</p></caption><graphic xmlns:xlink="http://www.w3.org/1999/xlink" xlink:href="zookeys-1015-129-g005.jpg" position="float" orientation="portrait" xlink:type="simple" id="oo_507648.jpg"><uri content-type="original_file" xlink:type="simple">https://binary.pensoft.net/fig/507648</uri></graphic></fig><fig id="F6" position="float" orientation="portrait"><object-id xmlns:xlink="http://www.w3.org/1999/xlink" content-type="doi" xlink:type="simple">10.3897/zookeys.1015.57451.figure6</object-id><object-id xmlns:xlink="http://www.w3.org/1999/xlink" content-type="arpha" xlink:type="simple">58EB7BC2-20E0-552D-B4A7-493E238FBA04</object-id><label>Figure 6.</label><caption><p><tp:taxon-name><tp:taxon-name-part taxon-name-part-type="genus" reg="Coniopteryx">Coniopteryx</tp:taxon-name-part> (<tp:taxon-name-part taxon-name-part-type="subgenus" reg="Coniopteryx">Coniopteryx</tp:taxon-name-part>) <tp:taxon-name-part taxon-name-part-type="species" reg="alticola">alticola</tp:taxon-name-part></tp:taxon-name> Sziráki, 2002, male genitalia <bold>a, b</bold> genitalia, lateral view <bold>c, d</bold> genitalia, caudal view <bold>e, f</bold> Sternite 9 (S9), ventral view.</p></caption><graphic xmlns:xlink="http://www.w3.org/1999/xlink" xlink:href="zookeys-1015-129-g006.jpg" position="float" orientation="portrait" xlink:type="simple" id="oo_507649.jpg"><uri content-type="original_file" xlink:type="simple">https://binary.pensoft.net/fig/507649</uri></graphic></fig></tp:treatment-sec><tp:treatment-sec sec-type="description" id="SECID0EL3AG"><title>Measurements.</title><p>Forewing length 1.7 mm, width 0.9 mm. Hindwing length 1.4 mm, width 0.6 mm.</p></tp:treatment-sec><tp:treatment-sec sec-type="redescription" id="SECID0EQ3AG"><title>Redescription.</title><p><bold>Male: <italic>Head</italic></bold> (Fig. <xref ref-type="fig" rid="F5">5a–c</xref>). Frons with prominent anterior process. Antennae brown, 25-segmented, 1.0 mm in length. Basal flagellomeres two times as long as broad. Subsequent flagellomeres tapering gradually. Apical flagellomere almost as long as wide.</p><p><bold><italic>Thorax</italic>.</bold> Light brown. Meso- and metanotum with dorsal dark spots. Legs yellowish brown.</p><p><bold><italic>Wing</italic>.</bold> Wing membrane light greyish brown, almost hyaline.</p><p><bold><italic>Male terminalia</italic></bold> (Fig. <xref ref-type="fig" rid="F6">6a–f</xref>). Accord with the description by <xref ref-type="bibr" rid="B13">Sziráki (2002)</xref>.</p></tp:treatment-sec><tp:treatment-sec sec-type="remarks" id="SECID0E24AG"><title>Remarks.</title><p><tp:taxon-name><tp:taxon-name-part taxon-name-part-type="genus" reg="Coniopteryx">Coniopteryx</tp:taxon-name-part> (<tp:taxon-name-part taxon-name-part-type="subgenus" reg="Coniopteryx">Coniopteryx</tp:taxon-name-part>) <tp:taxon-name-part taxon-name-part-type="species" reg="alticola">alticola</tp:taxon-name-part></tp:taxon-name> Sziráki, 2002 belongs to the <italic><tp:taxon-name><tp:taxon-name-part taxon-name-part-type="genus" reg="Coniopteryx">C.</tp:taxon-name-part> <tp:taxon-name-part taxon-name-part-type="species" reg="lobifrons">lobifrons</tp:taxon-name-part></tp:taxon-name></italic> species group (<xref ref-type="bibr" rid="B14">Sziráki 2004</xref>). The members of this group are characterized by the presence of a prominent process on the frons and of a protuberance on the first flagellomere (Fig. <xref ref-type="fig" rid="F5">5b, c</xref>). <tp:taxon-name><tp:taxon-name-part taxon-name-part-type="genus" reg="Coniopteryx">Coniopteryx</tp:taxon-name-part> (<tp:taxon-name-part taxon-name-part-type="subgenus" reg="Coniopteryx">C.</tp:taxon-name-part>) <tp:taxon-name-part taxon-name-part-type="species" reg="alticola">alticola</tp:taxon-name-part></tp:taxon-name> was originally described from Thailand (<xref ref-type="bibr" rid="B13">Sziráki 2002</xref>) and the examined specimens represent the first record of this species from China.</p></tp:treatment-sec><tp:treatment-sec sec-type="distribution" id="SECID0EU6AG"><title>Distribution.</title><p>China, Yunnan, first record; Thailand.</p></tp:treatment-sec><ref-list><ref id="B13"><mixed-citation xmlns:xlink="http://www.w3.org/1999/xlink" xlink:type="simple"><person-group><name name-style="western"><surname>Sziráki</surname><given-names>G</given-names></name></person-group> (<year>2002</year>) <article-title><tp:taxon-name><tp:taxon-name-part taxon-name-part-type="family">Coniopterygidae</tp:taxon-name-part></tp:taxon-name> (<tp:taxon-name><tp:taxon-name-part taxon-name-part-type="order">Neuroptera</tp:taxon-name-part></tp:taxon-name>) from Thailand.</article-title><source>Rovartani Közlemények (NS)</source><volume>63</volume>: <fpage>53</fpage>–<lpage>64</lpage>.</mixed-citation></ref><ref id="B14"><mixed-citation xmlns:xlink="http://www.w3.org/1999/xlink" xlink:type="simple"><person-group><name name-style="western"><surname>Sziráki</surname><given-names>G</given-names></name></person-group> (<year>2004</year>) <article-title><tp:taxon-name><tp:taxon-name-part taxon-name-part-type="family">Coniopterygidae</tp:taxon-name-part></tp:taxon-name> of Eurasia, New Guinea and North Africa.</article-title><source>Folia Entomologica Hungarica (NS)</source><volume>65</volume>: <fpage>1</fpage>–<lpage>166</lpage></mixed-citation></ref></ref-list></tp:taxon-treatment>
