# Supplementary material for: Two new species of Coniopteryx Curtis from China (Neuroptera, Coniopterygidae)
Source: Zookeys. 2021 Feb 10;1015:129–44. doi: 10.3897/zookeys.1015.57451 (PMC7889568; doi:10.3897/zookeys.1015.57451)
Supplement: XML Treatment for Coniopteryx (Coniopteryx) tenuisetosa [file zookeys.1015.57451-treatment2.xml]

<!DOCTYPE tp:taxon-treatment
  PUBLIC "-//TaxonX//DTD Taxonomic Treatment Publishing DTD v0 20100105//EN" "tax-treatment-NSO.dtd">
<tp:taxon-treatment xmlns:tp="http://www.plazi.org/taxpub"><tp:treatment-meta><kwd-group><label>Taxon classification</label><kwd><named-content xmlns:xlink="http://www.w3.org/1999/xlink" content-type="kingdom">Animalia</named-content></kwd><kwd><named-content xmlns:xlink="http://www.w3.org/1999/xlink" content-type="order">Neuroptera</named-content></kwd><kwd><named-content xmlns:xlink="http://www.w3.org/1999/xlink" content-type="family">Coniopterygidae</named-content></kwd></kwd-group><mixed-citation publication-type="journal"><person-group><name><surname>Zhao</surname><given-names>Yaru</given-names></name><name><surname>Badano</surname><given-names>Davide</given-names></name><name><surname>Liu</surname><given-names>Zhiqi</given-names></name></person-group><article-title>Two new species of <italic><tp:taxon-name><tp:taxon-name-part taxon-name-part-type="genus" reg="Coniopteryx">Coniopteryx</tp:taxon-name-part></tp:taxon-name></italic> Curtis from China (<tp:taxon-name><tp:taxon-name-part taxon-name-part-type="order">Neuroptera</tp:taxon-name-part></tp:taxon-name>, <tp:taxon-name><tp:taxon-name-part taxon-name-part-type="family">Coniopterygidae</tp:taxon-name-part></tp:taxon-name>)</article-title><source>Zookeys</source><day>10</day><month>2</month><year>2021</year><volume>1015</volume><fpage>129</fpage><lpage>144</lpage><pub-id pub-id-type="doi">10.3897/zookeys.1015.57451</pub-id></mixed-citation></tp:treatment-meta><tp:nomenclature><tp:taxon-name><object-id xmlns:xlink="http://www.w3.org/1999/xlink" content-type="arpha" xlink:type="simple">54DE99B4-3D62-5510-BB9B-574663ED7A60</object-id>
              <tp:taxon-name-part taxon-name-part-type="genus" reg="Coniopteryx">Coniopteryx</tp:taxon-name-part> (<tp:taxon-name-part taxon-name-part-type="subgenus" reg="Coniopteryx">Coniopteryx</tp:taxon-name-part>) <tp:taxon-name-part taxon-name-part-type="species" reg="tenuisetosa">tenuisetosa</tp:taxon-name-part><object-id xmlns:xlink="http://www.w3.org/1999/xlink" content-type="zoobank" xlink:type="simple">http://zoobank.org/95D212F4-D6D2-4F6C-8A1E-FC7C7073F128</object-id></tp:taxon-name><tp:taxon-status xmlns:xlink="http://www.w3.org/1999/xlink" xlink:type="simple"> sp. nov.</tp:taxon-status><xref ref-type="fig" rid="F7">Figs 7</xref><xref ref-type="fig" rid="F8">, 8</xref></tp:nomenclature><tp:treatment-sec sec-type="type material" id="SECID0ELBBG"><title>Type material.</title><p><bold><italic>Holotype</italic></bold> 1 male, China: Tibet (Province): Linzhi (City), [<named-content xmlns:xlink="http://www.w3.org/1999/xlink" content-type="dwc:verbatimCoordinates" xlink:type="simple"><named-content content-type="geo-json" specific-use="{&#34;type&#34;:&#34;Point&#34;,&#34;coordinates&#34;:[94.416800,29.601900]}" id="NCID0EZBBG" xlink:type="simple">29.6019°N, 94.4168°E</named-content></named-content>], 8.vi.2019, leg. Yaru Zhao (<named-content xmlns:xlink="http://www.w3.org/1999/xlink" content-type="dwc:institutional_code" xlink:type="simple">CAU</named-content>). <bold><italic>Paratypes</italic></bold> 39 males and 54 females, same data as holotype (<named-content xmlns:xlink="http://www.w3.org/1999/xlink" content-type="dwc:institutional_code" xlink:type="simple">CAU</named-content>).</p></tp:treatment-sec><tp:treatment-sec sec-type="material" id="SECID0ELCBG"><title>Other material.</title><p>2 males, China: Yunnan (Province): Lincang (City): Fengqing (County), [<named-content xmlns:xlink="http://www.w3.org/1999/xlink" content-type="dwc:verbatimCoordinates" xlink:type="simple"><named-content content-type="geo-json" specific-use="{&#34;type&#34;:&#34;Point&#34;,&#34;coordinates&#34;:[99.900100,24.593400]}" id="NCID0EUCBG" xlink:type="simple">24.5934°N, 99.9001°E</named-content></named-content>], 23.iv.1981, leg. Chikun Yang (<named-content xmlns:xlink="http://www.w3.org/1999/xlink" content-type="dwc:institutional_code" xlink:type="simple">CAU</named-content>). 1 male, China: Yunnan (Province): Baoshan (City): Tengchong (County), [<named-content xmlns:xlink="http://www.w3.org/1999/xlink" content-type="dwc:verbatimCoordinates" xlink:type="simple"><named-content content-type="geo-json" specific-use="{&#34;type&#34;:&#34;Point&#34;,&#34;coordinates&#34;:[98.480000,25.019900]}" id="NCID0EBDBG" xlink:type="simple">25.0199°N, 98.4800°E</named-content></named-content>], 25.iv.1981, leg. Chikun Yang (<named-content xmlns:xlink="http://www.w3.org/1999/xlink" content-type="dwc:institutional_code" xlink:type="simple">CAU</named-content>). 1 male, China: Yunnan (Province): Ruili (County): Mengxiu (Township), [<named-content xmlns:xlink="http://www.w3.org/1999/xlink" content-type="dwc:verbatimCoordinates" xlink:type="simple"><named-content content-type="geo-json" specific-use="{&#34;type&#34;:&#34;Point&#34;,&#34;coordinates&#34;:[98.416700,25.066700]}" id="NCID0EODBG" xlink:type="simple">25.0667°N, 98.4167°E</named-content></named-content>], 2.v.1981, leg. Chikun Yang (<named-content xmlns:xlink="http://www.w3.org/1999/xlink" content-type="dwc:institutional_code" xlink:type="simple">CAU</named-content>). 3 males, China: Yunnan (Province): Ruili (County): Mengxiu (Township): Nanjingli (Village), [<named-content xmlns:xlink="http://www.w3.org/1999/xlink" content-type="dwc:verbatimCoordinates" xlink:type="simple"><named-content content-type="geo-json" specific-use="{&#34;type&#34;:&#34;Point&#34;,&#34;coordinates&#34;:[97.846000,24.091700]}" id="NCID0E2DBG" xlink:type="simple">24.0917°N, 97.8460°E</named-content></named-content>], 2.v.1981, leg. Fasheng Li (<named-content xmlns:xlink="http://www.w3.org/1999/xlink" content-type="dwc:institutional_code" xlink:type="simple">CAU</named-content>). 5 males, China: Tibet (Province): Linzhi (City): Linzhi (County): Gengzhang (Township), [<named-content xmlns:xlink="http://www.w3.org/1999/xlink" content-type="dwc:verbatimCoordinates" xlink:type="simple"><named-content content-type="geo-json" specific-use="{&#34;type&#34;:&#34;Point&#34;,&#34;coordinates&#34;:[94.087000,29.729800]}" id="NCID0EIEBG" xlink:type="simple">29.7298°N, 94.0870°E</named-content></named-content>], 1.vi.1978, leg. Fasheng Li (<named-content xmlns:xlink="http://www.w3.org/1999/xlink" content-type="dwc:institutional_code" xlink:type="simple">CAU</named-content>). 1 male, China: Tibet (Province): Linzhi (City): Linzhi (County), [<named-content xmlns:xlink="http://www.w3.org/1999/xlink" content-type="dwc:verbatimCoordinates" xlink:type="simple"><named-content content-type="geo-json" specific-use="{&#34;type&#34;:&#34;Point&#34;,&#34;coordinates&#34;:[94.416800,29.601900]}" id="NCID0EVEBG" xlink:type="simple">29.6019°N, 94.4168°E</named-content></named-content>], 3.vi.1978, leg. Fasheng Li (<named-content xmlns:xlink="http://www.w3.org/1999/xlink" content-type="dwc:institutional_code" xlink:type="simple">CAU</named-content>). 1 male, China: Tibet (Province): Linzhi (City): Bomi (County): Yigong (Township), [<named-content xmlns:xlink="http://www.w3.org/1999/xlink" content-type="dwc:verbatimCoordinates" xlink:type="simple"><named-content content-type="geo-json" specific-use="{&#34;type&#34;:&#34;Point&#34;,&#34;coordinates&#34;:[94.852300,30.238900]}" id="NCID0ECFBG" xlink:type="simple">30.2389°N, 94.8523°E</named-content></named-content>], 28.vi.1978, leg. Fasheng Li (<named-content xmlns:xlink="http://www.w3.org/1999/xlink" content-type="dwc:institutional_code" xlink:type="simple">CAU</named-content>). 2 males, China: Tibet (Province): Linzhi (City): Bomi (County): Zhamu (Township), [<named-content xmlns:xlink="http://www.w3.org/1999/xlink" content-type="dwc:verbatimCoordinates" xlink:type="simple"><named-content content-type="geo-json" specific-use="{&#34;type&#34;:&#34;Point&#34;,&#34;coordinates&#34;:[95.585700,29.710300]}" id="NCID0EPFBG" xlink:type="simple">29.7103°N, 95.5857°E</named-content></named-content>], 1.vii.1978, leg. Fasheng Li (<named-content xmlns:xlink="http://www.w3.org/1999/xlink" content-type="dwc:institutional_code" xlink:type="simple">CAU</named-content>). 1 male, China: Tibet (Province): Linzhi (City): Milin (County), [<named-content xmlns:xlink="http://www.w3.org/1999/xlink" content-type="dwc:verbatimCoordinates" xlink:type="simple"><named-content content-type="geo-json" specific-use="{&#34;type&#34;:&#34;Point&#34;,&#34;coordinates&#34;:[93.889800,29.042800]}" id="NCID0E3FBG" xlink:type="simple">29.0428°N, 93.8898°E</named-content></named-content>], 4.vi.1978, leg. Fasheng Li (<named-content xmlns:xlink="http://www.w3.org/1999/xlink" content-type="dwc:institutional_code" xlink:type="simple">CAU</named-content>). 1 male, China: Tibet (Province): Linzhi (City): Lulang (County), [<named-content xmlns:xlink="http://www.w3.org/1999/xlink" content-type="dwc:verbatimCoordinates" xlink:type="simple"><named-content content-type="geo-json" specific-use="{&#34;type&#34;:&#34;Point&#34;,&#34;coordinates&#34;:[94.738200,29.820800]}" id="NCID0EJGBG" xlink:type="simple">29.8208°N, 94.7382°E</named-content></named-content>], 2.viii.1978, leg. Fasheng Li (<named-content xmlns:xlink="http://www.w3.org/1999/xlink" content-type="dwc:institutional_code" xlink:type="simple">CAU</named-content>). 2 males, China: Tibet (Province): Linzhi (City): Chayu (County), [<named-content xmlns:xlink="http://www.w3.org/1999/xlink" content-type="dwc:verbatimCoordinates" xlink:type="simple"><named-content content-type="geo-json" specific-use="{&#34;type&#34;:&#34;Point&#34;,&#34;coordinates&#34;:[95.585700,29.710300]}" id="NCID0EWGBG" xlink:type="simple">29.7103°N, 95.5857°E</named-content></named-content>], 2.viii.1978, leg. Fasheng Li (<named-content xmlns:xlink="http://www.w3.org/1999/xlink" content-type="dwc:institutional_code" xlink:type="simple">CAU</named-content>). 7 males, China: Tibet (Province): Linzhi (City): Milin (County), [<named-content xmlns:xlink="http://www.w3.org/1999/xlink" content-type="dwc:verbatimCoordinates" xlink:type="simple"><named-content content-type="geo-json" specific-use="{&#34;type&#34;:&#34;Point&#34;,&#34;coordinates&#34;:[94.236400,29.042300]}" id="NCID0EDHBG" xlink:type="simple">29.0423°N, 94.2364°E</named-content></named-content>], 9.vi.2019, leg. Yaru Zhao (<named-content xmlns:xlink="http://www.w3.org/1999/xlink" content-type="dwc:institutional_code" xlink:type="simple">CAU</named-content>).</p></tp:treatment-sec><tp:treatment-sec sec-type="diagnosis" id="SECID0ENHBG"><title>Diagnosis.</title><p>Male genitalia: median apical incision shallow, U-shaped, less than half of sternite 9 length; terminal process blunt in lateral view; distal part of gonocoxites 10 short and stout, with tiny hairs.</p></tp:treatment-sec><tp:treatment-sec sec-type="description" id="SECID0ESHBG"><title>Measurements.</title><p>Forewing length 2.0–2.8 mm, width 1.0–1.3 mm. Hindwing length 1.5–1.7 mm, width 0.5–0.7 mm.</p></tp:treatment-sec><tp:treatment-sec sec-type="description" id="SECID0EXHBG"><title>Description.</title><p><bold>Male: <italic>Head</italic></bold> (Fig. <xref ref-type="fig" rid="F7">7a, b</xref>). Brown. Frons without projections. Compound eyes large. Antennae brown, 28-segmented, 1.2–1.5 mm in length. Scape and pedicel broad and blunt. Basal flagellomeres wider than long, distal flagellomeres gradually tapering toward apex, apical flagellomere almost as long as wide. Apices of flagellomeres covered with scattered scale-like hairs and two whorls of setae. Maxillary and labial palps brown.</p><p><fig id="F7" position="float" orientation="portrait"><object-id xmlns:xlink="http://www.w3.org/1999/xlink" content-type="doi" xlink:type="simple">10.3897/zookeys.1015.57451.figure7</object-id><object-id xmlns:xlink="http://www.w3.org/1999/xlink" content-type="arpha" xlink:type="simple">6E7DFDCE-89C5-5CFE-8431-E78F25560097</object-id><label>Figure 7.</label><caption><p><tp:taxon-name><tp:taxon-name-part taxon-name-part-type="genus" reg="Coniopteryx">Coniopteryx</tp:taxon-name-part> (<tp:taxon-name-part taxon-name-part-type="subgenus" reg="Coniopteryx">Coniopteryx</tp:taxon-name-part>) <tp:taxon-name-part taxon-name-part-type="species" reg="tenuisetosa">tenuisetosa</tp:taxon-name-part></tp:taxon-name> sp. nov., male <bold>a</bold> habitus, lateral view <bold>b</bold> head, dorsal view.</p></caption><graphic xmlns:xlink="http://www.w3.org/1999/xlink" xlink:href="zookeys-1015-129-g007.jpg" position="float" orientation="portrait" xlink:type="simple" id="oo_507650.jpg"><uri content-type="original_file" xlink:type="simple">https://binary.pensoft.net/fig/507650</uri></graphic></fig><bold><italic>Thorax</italic>.</bold> Yellowish brown. Meso- and metanotum dorsal dark spots. Legs yellowish brown, except the brown coxae.</p><p><bold><italic>Wing</italic>.</bold> Wing membrane light greyish brown, almost hyaline.</p><p><fig id="F8" position="float" orientation="portrait"><object-id xmlns:xlink="http://www.w3.org/1999/xlink" content-type="doi" xlink:type="simple">10.3897/zookeys.1015.57451.figure8</object-id><object-id xmlns:xlink="http://www.w3.org/1999/xlink" content-type="arpha" xlink:type="simple">FA24FF0E-DA62-58D1-BCC5-99BFF71987DA</object-id><label>Figure 8.</label><caption><p><tp:taxon-name><tp:taxon-name-part taxon-name-part-type="genus" reg="Coniopteryx">Coniopteryx</tp:taxon-name-part> (<tp:taxon-name-part taxon-name-part-type="subgenus" reg="Coniopteryx">Coniopteryx</tp:taxon-name-part>) <tp:taxon-name-part taxon-name-part-type="species" reg="tenuisetosa">tenuisetosa</tp:taxon-name-part></tp:taxon-name> sp. nov., male genitalia <bold>a, b</bold> genitalia, lateral view <bold>c, d</bold> genitalia, caudal view <bold>e, f</bold> sternite 9, ventral view <bold>g</bold> gonocoxites 10 (gx10), gonocoxites 9 (gx9) and gonapophyses 9 (gp9), lateral view.</p></caption><graphic xmlns:xlink="http://www.w3.org/1999/xlink" xlink:href="zookeys-1015-129-g008.jpg" position="float" orientation="portrait" xlink:type="simple" id="oo_507651.jpg"><uri content-type="original_file" xlink:type="simple">https://binary.pensoft.net/fig/507651</uri></graphic></fig><bold><italic>Male terminalia</italic></bold> (Fig. <xref ref-type="fig" rid="F8">8a–g</xref>). Sternite 9 higher than wide in lateral view; anterior margin straight laterally; ventral apodeme along anterior margin not interrupted; lateral process rounded and blunt; terminal process short and acute in lateral view, rounded and blunt in caudal view; median apical incision shallow and U-shaped, and its depth less than half the length of the sternite 9. Gonocoxites 10 long and slender, bent downwards near apex, distal portion serrated and covered with many tiny setae. Gonapophyses 10 as a pair of long, slender rods.</p></tp:treatment-sec><tp:treatment-sec sec-type="distribution" id="SECID0ECLBG"><title>Distribution.</title><p>China (Tibet, Yunnan).</p></tp:treatment-sec><tp:treatment-sec sec-type="etymology" id="SECID0EHLBG"><title>Etymology.</title><p>The species name <italic><tp:taxon-name><tp:taxon-name-part taxon-name-part-type="genus" reg="Coniopteryx"/><tp:taxon-name-part taxon-name-part-type="species" reg="tenuisetosa">tenuisetosa</tp:taxon-name-part></tp:taxon-name></italic> “thin-haired” is a composed adjective of Latin derivation, referring to the thin setae on the distal portion of gonocoxites 10.</p></tp:treatment-sec><tp:treatment-sec sec-type="remarks" id="SECID0EXLBG"><title>Remarks.</title><p>The new species is similar to <tp:taxon-name><tp:taxon-name-part taxon-name-part-type="genus" reg="Coniopteryx">Coniopteryx</tp:taxon-name-part> (<tp:taxon-name-part taxon-name-part-type="subgenus" reg="Coniopteryx">Coniopteryx</tp:taxon-name-part>) <tp:taxon-name-part taxon-name-part-type="species" reg="aspoecki">aspoecki</tp:taxon-name-part></tp:taxon-name> Kis, 1967, but the two species differ in configuration of the male genitalia. In particular, <tp:taxon-name><tp:taxon-name-part taxon-name-part-type="genus" reg="Coniopteryx">Coniopteryx</tp:taxon-name-part> (<tp:taxon-name-part taxon-name-part-type="subgenus" reg="Coniopteryx">Coniopteryx</tp:taxon-name-part>) <tp:taxon-name-part taxon-name-part-type="species" reg="tenuisetosa">tenuisetosa</tp:taxon-name-part></tp:taxon-name> is characterized by a short, not prominent terminal process of sternite 9 in lateral view, while it is prominent and arched in <italic><tp:taxon-name><tp:taxon-name-part taxon-name-part-type="genus" reg="Coniopteryx">C.</tp:taxon-name-part> <tp:taxon-name-part taxon-name-part-type="species" reg="aspoecki">aspoecki</tp:taxon-name-part></tp:taxon-name></italic>. Moreover, in the new species, the distal portion of gonocoxites 10 is relatively robust and serrated, while in <italic><tp:taxon-name><tp:taxon-name-part taxon-name-part-type="genus" reg="Coniopteryx">C.</tp:taxon-name-part> <tp:taxon-name-part taxon-name-part-type="species" reg="aspoecki">aspoecki</tp:taxon-name-part></tp:taxon-name></italic> it is thin, apically tapered and smooth.</p></tp:treatment-sec></tp:taxon-treatment>
