# Supplementary material for: Two new species of Coniopteryx Curtis from China (Neuroptera, Coniopterygidae)
Source: Zookeys. 2021 Feb 10;1015:129–44. doi: 10.3897/zookeys.1015.57451 (PMC7889568; doi:10.3897/zookeys.1015.57451)
Supplement: XML Treatment for Coniopteryx (Coniopteryx) serrata [file zookeys.1015.57451-treatment3.xml]

<!DOCTYPE tp:taxon-treatment
  PUBLIC "-//TaxonX//DTD Taxonomic Treatment Publishing DTD v0 20100105//EN" "tax-treatment-NSO.dtd">
<tp:taxon-treatment xmlns:tp="http://www.plazi.org/taxpub"><tp:treatment-meta><kwd-group><label>Taxon classification</label><kwd><named-content xmlns:xlink="http://www.w3.org/1999/xlink" content-type="kingdom">Animalia</named-content></kwd><kwd><named-content xmlns:xlink="http://www.w3.org/1999/xlink" content-type="order">Neuroptera</named-content></kwd><kwd><named-content xmlns:xlink="http://www.w3.org/1999/xlink" content-type="family">Coniopterygidae</named-content></kwd></kwd-group><mixed-citation publication-type="journal"><person-group><name><surname>Zhao</surname><given-names>Yaru</given-names></name><name><surname>Badano</surname><given-names>Davide</given-names></name><name><surname>Liu</surname><given-names>Zhiqi</given-names></name></person-group><article-title>Two new species of <italic><tp:taxon-name><tp:taxon-name-part taxon-name-part-type="genus" reg="Coniopteryx">Coniopteryx</tp:taxon-name-part></tp:taxon-name></italic> Curtis from China (<tp:taxon-name><tp:taxon-name-part taxon-name-part-type="order">Neuroptera</tp:taxon-name-part></tp:taxon-name>, <tp:taxon-name><tp:taxon-name-part taxon-name-part-type="family">Coniopterygidae</tp:taxon-name-part></tp:taxon-name>)</article-title><source>Zookeys</source><day>10</day><month>2</month><year>2021</year><volume>1015</volume><fpage>129</fpage><lpage>144</lpage><pub-id pub-id-type="doi">10.3897/zookeys.1015.57451</pub-id></mixed-citation></tp:treatment-meta><tp:nomenclature><tp:taxon-name><object-id xmlns:xlink="http://www.w3.org/1999/xlink" content-type="arpha" xlink:type="simple">8E1E2B2A-973B-501E-A5EC-E3A0D8488249</object-id>
              <tp:taxon-name-part taxon-name-part-type="genus" reg="Coniopteryx">Coniopteryx</tp:taxon-name-part> (<tp:taxon-name-part taxon-name-part-type="subgenus" reg="Coniopteryx">Coniopteryx</tp:taxon-name-part>) <tp:taxon-name-part taxon-name-part-type="species" reg="serrata">serrata</tp:taxon-name-part><object-id xmlns:xlink="http://www.w3.org/1999/xlink" content-type="zoobank" xlink:type="simple">http://zoobank.org/5779FE7C-048C-49D6-9218-88C254002379</object-id></tp:taxon-name><tp:taxon-status xmlns:xlink="http://www.w3.org/1999/xlink" xlink:type="simple"> sp. nov.</tp:taxon-status><xref ref-type="fig" rid="F9">Figs 9</xref><xref ref-type="fig" rid="F10">, 10</xref></tp:nomenclature><tp:treatment-sec sec-type="type material" id="SECID0EBPBG"><title>Type material.</title><p><bold><italic>Holotype</italic></bold> 1 male, China: Yunnan (Province): Puer (City): Meizihu Park, [<named-content xmlns:xlink="http://www.w3.org/1999/xlink" content-type="dwc:verbatimCoordinates" xlink:type="simple"><named-content content-type="geo-json" specific-use="{&#34;type&#34;:&#34;Point&#34;,&#34;coordinates&#34;:[100.984500,22.755100]}" id="NCID0EPPBG" xlink:type="simple">22.7551°N, 100.9845°E</named-content></named-content>], 20.iii.2019, leg. Yaru Zhao. <bold><italic>Paratype</italic></bold> 1 male, same data as holotype (<named-content xmlns:xlink="http://www.w3.org/1999/xlink" content-type="dwc:institutional_code" xlink:type="simple">CAU</named-content>).</p></tp:treatment-sec><tp:treatment-sec sec-type="material" id="SECID0E3PBG"><title>Other material.</title><p>1 male, China: Yunnan (Province): Ruili (County): Mengxiu (Township), [<named-content xmlns:xlink="http://www.w3.org/1999/xlink" content-type="dwc:verbatimCoordinates" xlink:type="simple"><named-content content-type="geo-json" specific-use="{&#34;type&#34;:&#34;Point&#34;,&#34;coordinates&#34;:[98.416700,25.066700]}" id="NCID0EFQBG" xlink:type="simple">25.0667°N, 98.4167°E</named-content></named-content>], 2.v.1981, leg. Chikun Yang (<named-content xmlns:xlink="http://www.w3.org/1999/xlink" content-type="dwc:institutional_code" xlink:type="simple">CAU</named-content>). 1 male, China: Yunnan (Province): Puer (City): Simao (District), [<named-content xmlns:xlink="http://www.w3.org/1999/xlink" content-type="dwc:verbatimCoordinates" xlink:type="simple"><named-content content-type="geo-json" specific-use="{&#34;type&#34;:&#34;Point&#34;,&#34;coordinates&#34;:[100.979800,22.786000]}" id="NCID0ESQBG" xlink:type="simple">22.7860°N, 100.9798°E</named-content></named-content>], 7.vi.1981, leg. Chikun Yang (<named-content xmlns:xlink="http://www.w3.org/1999/xlink" content-type="dwc:institutional_code" xlink:type="simple">CAU</named-content>). 3 males, China: Yunnan (Province): Ruili (County): Mengxiu (Township): Tuanjiezhai (Village), [<named-content xmlns:xlink="http://www.w3.org/1999/xlink" content-type="dwc:verbatimCoordinates" xlink:type="simple"><named-content content-type="geo-json" specific-use="{&#34;type&#34;:&#34;Point&#34;,&#34;coordinates&#34;:[97.846000,24.091700]}" id="NCID0E6QBG" xlink:type="simple">24.0917°N, 97.8460°E</named-content></named-content>], 30.iii.2019, leg. Yaru Zhao (<named-content xmlns:xlink="http://www.w3.org/1999/xlink" content-type="dwc:institutional_code" xlink:type="simple">CAU</named-content>).</p></tp:treatment-sec><tp:treatment-sec sec-type="diagnosis" id="SECID0EJRBG"><title>Diagnosis.</title><p>Male genitalia: median apical incision V-shaped. Its depth is more than the half of the length of sternum 9. Terminal process long and acute in lateral view. Distal part of gonocoxites 10 bent upwards perpendicularly.</p></tp:treatment-sec><tp:treatment-sec sec-type="description" id="SECID0EORBG"><title>Measurements.</title><p>Forewing length 2.2–2.4 mm, width 0.8–1.1 mm. Hindwing length 1.5–1.8 mm, width 0.7–0.8 mm.</p></tp:treatment-sec><tp:treatment-sec sec-type="description" id="SECID0ETRBG"><title>Description.</title><p><bold>Male: <italic>Head</italic></bold> (Fig. <xref ref-type="fig" rid="F9">9a, b</xref>). Yellowish brown. Frons without projections. Compound eyes large. Antennae brown, 27–28-segmented, 1.2 mm in length. Scape and pedicel long and narrow. Basal flagellomeres two times wider than long, apical flagellomeres tapered. Flagellomeres scattered with scale-like setae at apex and two circles of hair-like sensilla; setae present on most segments except basal ones. Maxillary and labial palps yellowish brown.</p><p><bold><italic>Thorax</italic>.</bold> Brown. Meso- and metanotum with dorsal dark spots. Legs yellowish brown except the brown coxae.</p><p><bold><italic>Wing</italic>.</bold> Wing membrane light greyish brown, almost hyaline.</p><p><fig id="F9" position="float" orientation="portrait"><object-id xmlns:xlink="http://www.w3.org/1999/xlink" content-type="doi" xlink:type="simple">10.3897/zookeys.1015.57451.figure9</object-id><object-id xmlns:xlink="http://www.w3.org/1999/xlink" content-type="arpha" xlink:type="simple">F3DB105F-9396-5CEE-B045-B1484886A251</object-id><label>Figure 9.</label><caption><p><tp:taxon-name><tp:taxon-name-part taxon-name-part-type="genus" reg="Coniopteryx">Coniopteryx</tp:taxon-name-part> (<tp:taxon-name-part taxon-name-part-type="subgenus" reg="Coniopteryx">Coniopteryx</tp:taxon-name-part>) <tp:taxon-name-part taxon-name-part-type="species" reg="serrata">serrata</tp:taxon-name-part></tp:taxon-name> sp. nov., male <bold>a</bold> habitus, lateral view <bold>b</bold> head, dorsal view.</p></caption><graphic xmlns:xlink="http://www.w3.org/1999/xlink" xlink:href="zookeys-1015-129-g009.jpg" position="float" orientation="portrait" xlink:type="simple" id="oo_507652.jpg"><uri content-type="original_file" xlink:type="simple">https://binary.pensoft.net/fig/507652</uri></graphic></fig><fig id="F10" position="float" orientation="portrait"><object-id xmlns:xlink="http://www.w3.org/1999/xlink" content-type="doi" xlink:type="simple">10.3897/zookeys.1015.57451.figure10</object-id><object-id xmlns:xlink="http://www.w3.org/1999/xlink" content-type="arpha" xlink:type="simple">FD0DA6F5-1109-5EA1-906A-BF8CF85AC6AF</object-id><label>Figure 10.</label><caption><p><tp:taxon-name><tp:taxon-name-part taxon-name-part-type="genus" reg="Coniopteryx">Coniopteryx</tp:taxon-name-part> (<tp:taxon-name-part taxon-name-part-type="subgenus" reg="Coniopteryx">Coniopteryx</tp:taxon-name-part>) <tp:taxon-name-part taxon-name-part-type="species" reg="serrata">serrata</tp:taxon-name-part></tp:taxon-name> sp. nov., male genitalia <bold>a, b</bold> genitalia, lateral view <bold>c, d</bold> genitalia, caudal view <bold>e, f</bold> sternite 9, ventral view <bold>g</bold> gonocoxites 10, lateral view.</p></caption><graphic xmlns:xlink="http://www.w3.org/1999/xlink" xlink:href="zookeys-1015-129-g010.jpg" position="float" orientation="portrait" xlink:type="simple" id="oo_507653.jpg"><uri content-type="original_file" xlink:type="simple">https://binary.pensoft.net/fig/507653</uri></graphic></fig><bold><italic>Male terminalia</italic></bold> (Fig. <xref ref-type="fig" rid="F10">10a–h</xref>). Sternite 9 slightly higher than wide in lateral view; anterior margin arched in lateral view; apodeme along anterior margin wide, but interrupted or very thin ventrally; lateral process rounded and blunt; terminal process slender and acute in lateral view; median apical incision V-shaped with two short appendages in the middle. Gonocoxites 9 long and sinuated, distal section directed forwards perpendicularly and serrated. Gonocoxites 10 long and slender, bent upward distally, ventral process small. Gonapophyses 10 as a pair of long, slender rods.</p></tp:treatment-sec><tp:treatment-sec sec-type="distribution" id="SECID0E5UBG"><title>Distribution.</title><p>China (Yunnan).</p></tp:treatment-sec><tp:treatment-sec sec-type="etymology" id="SECID0EDVBG"><title>Etymology.</title><p>The species name is a Latin adjective referring to the minute serrations on the distal portion of gonocoxite 9.</p></tp:treatment-sec><tp:treatment-sec sec-type="remarks" id="SECID0EIVBG"><title>Remarks.</title><p>The genitalia of the new species suggest a close relationship with <tp:taxon-name><tp:taxon-name-part taxon-name-part-type="genus" reg="Coniopteryx">Coniopteryx</tp:taxon-name-part> (<tp:taxon-name-part taxon-name-part-type="subgenus" reg="Coniopteryx">Coniopteryx</tp:taxon-name-part>) <tp:taxon-name-part taxon-name-part-type="species" reg="wuyishana">wuyishana</tp:taxon-name-part></tp:taxon-name> Yang &amp; Liu, 1999. However, the two species differ in the shape of the sternite 9. The new species is characterized by having a V-shaped median apical incision while it is U-shaped in <tp:taxon-name><tp:taxon-name-part taxon-name-part-type="genus" reg="Coniopteryx">C.</tp:taxon-name-part> (<tp:taxon-name-part taxon-name-part-type="subgenus" reg="Coniopteryx">C.</tp:taxon-name-part>) <tp:taxon-name-part taxon-name-part-type="species" reg="wuyishana">wuyishana</tp:taxon-name-part></tp:taxon-name>. Moreover, in <tp:taxon-name><tp:taxon-name-part taxon-name-part-type="genus" reg="Coniopteryx">Coniopteryx</tp:taxon-name-part> (<tp:taxon-name-part taxon-name-part-type="subgenus" reg="Coniopteryx">Coniopteryx</tp:taxon-name-part>) <tp:taxon-name-part taxon-name-part-type="species" reg="serrata">serrata</tp:taxon-name-part></tp:taxon-name> the anterior margin of sternite 9 stretches forwards laterally and the apodeme along the anterior margin is very thin and interrupted ventrally. In contrast, <tp:taxon-name><tp:taxon-name-part taxon-name-part-type="genus" reg="Coniopteryx">C.</tp:taxon-name-part> (<tp:taxon-name-part taxon-name-part-type="subgenus" reg="Coniopteryx">C.</tp:taxon-name-part>) <tp:taxon-name-part taxon-name-part-type="species" reg="wuyishana">wuyishana</tp:taxon-name-part></tp:taxon-name> is characterized by a straight anterior margin of sternite 9, and a ventrally complete anterior apodeme of sternite 9.</p></tp:treatment-sec></tp:taxon-treatment>
